# Supplementary material for: Effects of Strength Training on Body Composition, Physical Performance, and Protein or Calcium Intake in Older People with Osteosarcopenia: A Meta-Analysis
Source: Nutrients. 2025 Sep 2;17(17):2852. doi: 10.3390/nu17172852 (PMC12430211; doi:10.3390/nu17172852)
Supplement: Supplementary file 1 [file nutrients-17-02852-s001.zip]

Archive with 1 entries (1 files):
- nutrients-3842181-supplementary.pdf
